# Supplementary material for: A Facile Method Based on Faster R‑CNN for Cell Detection in Microfluidic Devices
Source: Anal Chem. 2026 Jan 27;98(5):3557–65. doi: 10.1021/acs.analchem.5c04533 (PMC12903050; doi:10.1021/acs.analchem.5c04533)
Supplement: Supplementary file 2 [file ac5c04533_si_002.zip]

Archive with 1 entries (1 files):
- Cell_detection_FasterRCNN_model.pth
